# Supplementary material for: Labdane Diterpenoids from Leonotis ocymifolia with Selective Cytotoxic Activity Against HCC70 Breast Cancer Cell Line
Source: Diseases. 2025 May 1;13(5):140. doi: 10.3390/diseases13050140 (PMC12110735; doi:10.3390/diseases13050140)
Supplement: Supplementary file 1 [file diseases-13-00140-s001.zip]

Archive with 1 entries (1 files):
- diseases-3476534-supplementary.pdf
